# Supplementary material for: Influenza Vaccination Generates Cytokine-Induced Memory-like NK Cells: Impact of Human Cytomegalovirus Infection
Source: J Immunol. 2016 May 27;197(1):313–25. doi: 10.4049/jimmunol.1502049 (PMC4911617; doi:10.4049/jimmunol.1502049)
Supplement: Data Supplement [file JI_1502049.zip]

Archive with 2 entries (2 files):
- JI_1502049_Supplemental_Figures_1.pdf
- manifest.xml
